# Supplementary material for: Multifunctional Plasmon-Tunable Au Nanostars and Their Applications in Highly Efficient Photothermal Inactivation and Ultra-Sensitive SERS Detection
Source: Nanomaterials (Basel). 2022 Nov 28;12(23):4232. doi: 10.3390/nano12234232 (PMC9738658; doi:10.3390/nano12234232)
Supplement: Supplementary file 1 [file nanomaterials-12-04232-s001.zip]

Archive with 3 entries (3 files):
- Figures.pdf
- Highlights.pdf
- Supporting Information_nanomaterials-2037023.pdf
